# Supplementary material for: Magnetic Property, Heat Capacity and Crystal Structure of Mononuclear Compounds Based on Substitute Tetrazole Ligand
Source: Molecules. 2023 Sep 15;28(18):6633. doi: 10.3390/molecules28186633 (PMC10535496; doi:10.3390/molecules28186633)
Supplement: Supplementary file 1 [file molecules-28-06633-s001.zip]

Archive with 1 entries (1 files):
- molecules-2589389-supplementary.pdf
